# Supplementary material for: Chemical Bonding and Dynamic Structural Fluxionality of a Boron-Based B8Al3+ Cluster
Source: Molecules. 2024 Dec 17;29(24):5961. doi: 10.3390/molecules29245961 (PMC11679524; doi:10.3390/molecules29245961)
Supplement: Supplementary file 1 [file molecules-29-05961-s001.zip]

Archive with 1 entries (1 files):
- molecules-3365834-supplementary.pdf
